# Supplementary material for: Behavioral flexibility and its drivers in semi-urban vervet monkeys
Source: Behav Ecol. 2026 Jun 13;37(4):arag070. doi: 10.1093/beheco/arag070 (PMC13308709; doi:10.1093/beheco/arag070)
Supplement: arag070_Supplementary_Data [file arag070_supplementary_data.zip]

Archive with 6 entries (6 files):
- ManuscriptSupplementaryMaterials_BehavioralEcology.docx
- Phase1-failure.mp4
- Phase1-liftsuccess.mp4
- Phase1-pullsuccess.mp4
- Phase2-unlockliftsuccess.mp4
- Phase3-unlockedpullsuccess.mp4
